# Supplementary material for: Factors Associated with Knowledge, Attitudes, and Prevention towards HIV/AIDS among Adults 15–49 Years in Mizoram, North East India: A Cross-Sectional Study
Source: Int J Environ Res Public Health. 2021 Dec 31;19(1):440. doi: 10.3390/ijerph19010440 (PMC8744648; doi:10.3390/ijerph19010440)
Supplement: Supplementary file 1 [file ijerph-19-00440-s001.zip]

Archive with 1 entries (1 files):
- ijerph-1445203-SI.pdf
